# Supplementary material for: Spatio-Temporal Identification of Areas Suitable for West Nile Disease in the Mediterranean Basin and Central Europe
Source: PLoS One. 2015 Dec 30;10(12):e0146024. doi: 10.1371/journal.pone.0146024 (PMC4696814; doi:10.1371/journal.pone.0146024)
Supplement: S1 Table — Data include equine clinical cases in Italy, Morocco Portugal and Greece; human cases in Tunisia. (XLSX) [file pone.0146024.s003.xlsx]

## Sheet: Foglio1
Country	region	lat	long	date
GREECE	ANATOLIKI MAKEDONIA, THRAKI	41.02	24.93	2012-08-31
GREECE	ANATOLIKI MAKEDONIA, THRAKI	41.01	24.93	2012-08-31
GREECE	ANATOLIKI MAKEDONIA, THRAKI	40.98	24.33	2012-08-09
GREECE	KENTRIKI MAKEDONIA	40.64	22.95	2010-09-06
ITALY	SICILIA	38.1442	15.2647	2011-10-07
ITALY	FRIULI-VENEZIA GIULIA	45.8931	13.3116	2012-09-01
ITALY	FRIULI-VENEZIA GIULIA	45.9112	13.1583	2011-09-18
ITALY	SICILIA	37.8966	13.0883	2011-10-10
ITALY	FRIULI-VENEZIA GIULIA	45.6835	13.0603	2012-09-17
ITALY	VENETO	45.6824	13.0426	2012-09-14
ITALY	VENETO	45.7384	13.0061	2012-08-29
ITALY	FRIULI-VENEZIA GIULIA	45.9102	13.006	2012-09-13
ITALY	VENETO	45.7116	12.9482	2010-09-21
ITALY	FRIULI-VENEZIA GIULIA	45.8738	12.9429	2012-09-11
ITALY	FRIULI-VENEZIA GIULIA	45.9679	12.888	2011-10-07
ITALY	VENETO	45.6324	12.8682	2010-09-10
ITALY	FRIULI-VENEZIA GIULIA	45.8813	12.8601	2012-10-25
ITALY	FRIULI-VENEZIA GIULIA	45.9022	12.8174	2012-09-18
ITALY	VENETO	45.5511	12.7685	2010-08-24
ITALY	SICILIA	37.9667	12.702	2010-08-23
ITALY	FRIULI-VENEZIA GIULIA	45.8015	12.6625	2012-09-17
ITALY	SICILIA	38.0303	12.6477	2010-09-07
ITALY	SICILIA	38.0231	12.6294	2010-08-23
ITALY	VENETO	45.6686	12.6274	2012-08-13
ITALY	SICILIA	38.0254	12.6047	2010-08-23
ITALY	SICILIA	38.0247	12.6044	2010-08-23
ITALY	SICILIA	37.951	12.5934	2010-09-20
ITALY	SICILIA	38.0205	12.5848	2010-08-23
ITALY	VENETO	45.6072	12.2904	2010-09-30
ITALY	VENETO	45.0489	12.2645	2012-09-21
ITALY	EMILIA-ROMAGNA	44.9225	12.2392	2009-09-04
ITALY	VENETO	45.685	12.18	2012-08-28
ITALY	EMILIA-ROMAGNA	44.785	12.1267	2008-09-23
ITALY	EMILIA-ROMAGNA	44.8238	12.0883	2009-09-04
ITALY	VENETO	45.2765	12.0577	2012-09-18
ITALY	EMILIA-ROMAGNA	44.8195	12.0351	2008-09-26
ITALY	EMILIA-ROMAGNA	44.7427	11.9661	2008-09-17
ITALY	VENETO	45.6326	11.9174	2011-09-27
ITALY	TOSCANA	43.3517	11.8905	2009-09-04
ITALY	EMILIA-ROMAGNA	44.8043	11.8891	2008-09-13
ITALY	TOSCANA	43.3195	11.8757	2009-09-20
ITALY	EMILIA-ROMAGNA	44.815	11.77	2008-09-17
ITALY	EMILIA-ROMAGNA	44.8154	11.7678	2008-09-11
ITALY	EMILIA-ROMAGNA	44.816	11.7439	2008-10-04
ITALY	EMILIA-ROMAGNA	44.8432	11.7131	2009-08-31
ITALY	EMILIA-ROMAGNA	44.9116	11.6719	2008-09-08
ITALY	EMILIA-ROMAGNA	44.8905	11.6495	2008-09-08
ITALY	EMILIA-ROMAGNA	44.7255	11.6172	2009-08-21
ITALY	EMILIA-ROMAGNA	44.6727	11.5223	2008-09-17
ITALY	VENETO	45.1129	11.4948	2008-10-08
ITALY	VENETO	45.0113	11.4607	2008-09-15
ITALY	EMILIA-ROMAGNA	44.6385	11.4389	2008-09-20
ITALY	EMILIA-ROMAGNA	44.7976	11.4301	2009-07-21
ITALY	EMILIA-ROMAGNA	44.7991	11.3593	2009-10-01
ITALY	EMILIA-ROMAGNA	44.7991	11.3593	2008-09-08
ITALY	EMILIA-ROMAGNA	44.49	11.33	2008-10-23
ITALY	EMILIA-ROMAGNA	44.732	11.32	2008-09-25
ITALY	LOMBARDIA	45.0873	11.1628	2008-09-26
Tunisia	Midenine	33.5076	11.1091	2012-12-21
ITALY	EMILIA-ROMAGNA	44.9237	11.0524	2008-10-16
ITALY	EMILIA-ROMAGNA	44.8182	11.0394	2009-08-07
ITALY	EMILIA-ROMAGNA	44.7251	10.9897	2009-10-03
ITALY	LOMBARDIA	45.0975	10.9768	2009-08-25
ITALY	EMILIA-ROMAGNA	44.6478	10.9326	2009-09-09
ITALY	LOMBARDIA	44.9454	10.9251	2009-08-24
Tunisia	Sfax	35.0255	10.9241	2012-10-17
ITALY	EMILIA-ROMAGNA	44.7507	10.9214	2009-09-03
Tunisia	Sfax	35.014	10.9129	2012-10-20
Tunisia	Monastir	35.6497	10.9011	2012-10-15
Tunisia	Monastir	35.65	10.9008	2012-07-17
Tunisia	Mahdia	35.4777	10.897	2012-10-10
ITALY	LOMBARDIA	45.041	10.8909	2009-08-06
Tunisia	Mahdia	35.4727	10.8897	2012-10-02
Tunisia	Mahdia	35.4692	10.8882	2012-10-05
ITALY	EMILIA-ROMAGNA	44.8527	10.8813	2009-09-24
Tunisia	Monastir	35.5487	10.8699	2012-10-16
ITALY	EMILIA-ROMAGNA	44.6267	10.8666	2009-09-26
ITALY	EMILIA-ROMAGNA	44.6151	10.8473	2009-09-14
Tunisia	Monastir	35.7726	10.8329	2012-11-07
ITALY	EMILIA-ROMAGNA	44.6417	10.8272	2009-10-14
ITALY	EMILIA-ROMAGNA	44.6868	10.8272	2009-09-10
Tunisia	Monastir	35.7753	10.8255	2012-09-25
Tunisia	Monastir	35.7714	10.8246	2012-10-23
ITALY	EMILIA-ROMAGNA	44.7697	10.8131	2009-07-24
Tunisia	Monastir	35.7578	10.8121	2012-10-06
ITALY	EMILIA-ROMAGNA	44.6135	10.8047	2009-08-07
Tunisia	Monastir	35.6977	10.7827	2012-11-07
ITALY	LOMBARDIA	45.0483	10.7755	2009-07-31
Tunisia	Monastir	35.6661	10.7719	2012-10-05
Tunisia	Monastir	35.6652	10.7718	2012-10-24
Tunisia	Monastir	35.6129	10.7536	2012-11-16
ITALY	EMILIA-ROMAGNA	44.8592	10.7479	2009-09-02
Tunisia	Monastir	35.5706	10.7462	2012-08-28
Tunisia	Monastir	35.7539	10.7166	2012-08-09
ITALY	EMILIA-ROMAGNA	44.611	10.6625	2009-10-14
ITALY	EMILIA-ROMAGNA	44.8112	10.6424	2009-08-12
ITALY	LOMBARDIA	45.1931	10.6142	2009-09-02
Tunisia	Mahdia	35.3067	10.6041	2012-11-01
ITALY	LOMBARDIA	44.9452	10.5985	2009-09-12
Tunisia	Nabeul	36.6861	10.5864	2012-11-05
Tunisia	Sousse	35.7175	10.5833	2012-10-17
Tunisia	Sousse	35.7176	10.5735	2012-10-10
Tunisia	Sousse	35.7208	10.5691	2012-09-04
Tunisia	Sousse	35.7252	10.5632	2012-07-26
Tunisia	Sousse	35.8307	10.5586	2012-10-11
ITALY	LOMBARDIA	45.1986	10.547	2009-09-25
Tunisia	Mahdia	35.3475	10.541	2012-11-25
Tunisia	Mahdia	35.3617	10.5142	2012-10-10
Tunisia	Mahdia	35.3693	10.5055	2012-10-05
Tunisia	Mahdia	35.3626	10.5041	2012-10-01
Tunisia	Sousse	35.9624	10.4894	2012-11-09
Tunisia	Midenine	33.3496	10.4846	2012-09-20
Tunisia	Sousse	35.9549	10.4843	2012-11-09
Tunisia	Sousse	35.9588	10.4732	2012-11-06
ITALY	EMILIA-ROMAGNA	44.8757	10.4614	2009-09-28
Tunisia	Sousse	36.2898	10.4574	2012-09-11
ITALY	EMILIA-ROMAGNA	44.6984	10.4287	2009-09-09
Tunisia	Midenine	33.4489	10.3736	2012-09-15
Tunisia	Gabes	33.6682	10.3564	2012-09-20
Tunisia	Gabes	33.6516	10.3551	2012-08-30
Tunisia	Gabes	33.6515	10.3513	2012-08-15
Tunisia	Gabes	33.6229	10.2951	2012-08-13
Tunisia	Gabes	33.6267	10.2919	2012-09-01
ITALY	EMILIA-ROMAGNA	44.8085	10.1336	2009-08-31
Tunisia	Gabes	33.8595	10.1245	2012-09-22
Tunisia	Gabes	33.844	10.1245	2012-09-14
Tunisia	Gabes	33.8588	10.1077	2012-08-22
Tunisia	Gabes	33.899	10.1033	2012-08-11
Tunisia	Gabes	33.9005	10.099	2012-08-15
Tunisia	Gabes	33.8585	10.0987	2012-08-20
Tunisia	Gabes	33.8587	10.0964	2012-08-15
Tunisia	Gabes	33.9001	10.0941	2012-08-15
Tunisia	Gabes	33.8889	10.0888	2012-08-13
Tunisia	Bizerte	37.1066	10.0876	2012-11-01
Tunisia	Gabes	33.8747	10.0682	2012-09-15
Tunisia	Gabes	33.8716	10.0667	2012-09-01
Tunisia	Gabes	33.8734	10.0652	2012-09-05
Tunisia	kairouan	35.9306	10.0263	2012-10-20
Tunisia	kairouan	35.9286	10.0208	2012-10-22
Tunisia	Bizerte	37.1121	9.84187	2012-11-10
Tunisia	Sidi bouzid	34.8578	9.80147	2012-10-25
Tunisia	Bizerte	37.1533	9.78145	2012-10-04
Tunisia	Sidi bouzid	35.0521	9.76618	2012-10-25
Tunisia	Bizerte	37.194	9.76378	2012-10-21
Tunisia	Bizerte	37.1581	9.7041	2012-10-08
ITALY	SARDEGNA	40.3652	9.70292	2011-10-10
Tunisia	Bizerte	37.0636	9.68648	2012-10-30
Tunisia	Sidi bouzid	35.0118	9.66047	2012-10-20
Tunisia	Gabes	33.879	9.46935	2012-08-12
ITALY	SARDEGNA	39.2291	9.17891	2011-09-22
ITALY	SARDEGNA	39.346	9.04177	2011-10-14
Tunisia	Kirbili	33.4569	9.01189	2012-09-03
Tunisia	Kirbili	33.7298	8.94192	2012-10-03
Tunisia	Kirbili	33.7277	8.91859	2012-08-21
Tunisia	Kirbili	33.7317	8.89644	2012-09-18
Tunisia	Jendouba	36.5322	8.89371	2012-09-14
Tunisia	Kirbili	33.7337	8.89259	2012-08-25
Tunisia	Kirbili	33.7319	8.89189	2012-10-05
Tunisia	Kirbili	33.6751	8.88099	2012-09-10
Tunisia	Kirbili	33.7644	8.88078	2012-10-01
Tunisia	Kirbili	33.4857	8.86614	2012-10-08
Tunisia	Kirbili	33.7683	8.86499	2012-10-03
Tunisia	Kirbili	33.7344	8.86358	2012-10-04
Tunisia	Kirbili	33.7681	8.86349	2012-10-05
Tunisia	Kirbili	33.7699	8.85515	2012-08-25
Tunisia	Kirbili	33.7384	8.83281	2012-10-17
Tunisia	Jendouba	36.6427	8.78574	2012-09-20
ITALY	SARDEGNA	39.7543	8.76439	2011-10-12
ITALY	SARDEGNA	39.8862	8.76039	2011-10-13
ITALY	SARDEGNA	40.08	8.76	2011-09-30
ITALY	SARDEGNA	40.0763	8.7591	2011-09-26
Tunisia	Jendouba	36.5259	8.74492	2012-09-12
ITALY	SARDEGNA	39.9041	8.74089	2011-10-07
ITALY	SARDEGNA	40.0436	8.73624	2011-09-30
ITALY	SARDEGNA	39.7062	8.73345	2011-10-20
ITALY	SARDEGNA	39.9599	8.71318	2011-09-23
ITALY	SARDEGNA	39.6515	8.69885	2011-09-16
ITALY	SARDEGNA	39.8946	8.65364	2011-09-13
ITALY	SARDEGNA	40.0561	8.63643	2011-10-07
ITALY	SARDEGNA	39.7146	8.63283	2011-10-26
ITALY	SARDEGNA	39.878	8.63179	2011-10-07
ITALY	SARDEGNA	39.8908	8.62881	2011-09-29
ITALY	SARDEGNA	40.0489	8.62807	2011-09-23
ITALY	SARDEGNA	40.062	8.62787	2011-09-18
ITALY	SARDEGNA	39.7968	8.62772	2011-09-20
ITALY	SARDEGNA	39.9123	8.62241	2011-09-23
ITALY	SARDEGNA	39.8421	8.61397	2011-09-23
ITALY	SARDEGNA	39.8889	8.6133	2011-09-19
ITALY	SARDEGNA	39.8988	8.6086	2011-10-26
ITALY	SARDEGNA	40.0102	8.58785	2011-09-23
ITALY	SARDEGNA	39.9535	8.58454	2011-09-16
ITALY	SARDEGNA	40.0571	8.58	2011-09-26
ITALY	SARDEGNA	39.8028	8.5759	2011-09-24
ITALY	SARDEGNA	40.0757	8.56572	2011-09-19
ITALY	SARDEGNA	39.9673	8.5491	2011-09-30
ITALY	SARDEGNA	40.0012	8.52183	2011-10-03
Tunisia	Jendouba	36.5241	8.47283	2012-09-16
ITALY	SARDEGNA	40.0116	8.4075	2011-09-29
Marocco	Rabat-Sale-Zemmour-Zaer	33.4261	-6.00197	2010-09-01
Marocco	Rabat-Sale-Zemmour-Zaer	33.916	-6.00952	2010-09-14
Marocco	Rabat-Sale-Zemmour-Zaer	33.6669	-6.13415	2010-09-14
Marocco	Rabat-Sale-Zemmour-Zaer	33.8776	-6.14857	2010-09-07
Marocco	Rabat-Sale-Zemmour-Zaer	33.7506	-6.17985	2010-09-14
Marocco	Rabat-Sale-Zemmour-Zaer	33.7175	-6.26015	2010-09-02
Marocco	Rabat-Sale-Zemmour-Zaer	34.3151	-6.31233	2010-08-31
Marocco	Rabat-Sale-Zemmour-Zaer	34.1025	-6.35446	2010-08-16
Marocco	Rabat-Sale-Zemmour-Zaer	33.96	-6.5	2010-09-08
Marocco	Rabat-Sale-Zemmour-Zaer	34.0082	-6.52871	2010-08-24
Marocco	Meknes-Tafillalet	34.2666	-6.60413	2010-08-26
Marocco	Rabat-Sale-Zemmour-Zaer	33.5577	-6.69283	2010-08-18
Marocco	Rabat-Sale-Zemmour-Zaer	34.0316	-6.82031	2010-09-08
Marocco	Tadla-Azilal	32.3243	-6.91864	2010-09-14
Marocco	Rabat-Sale-Zemmour-Zaer	33.9072	-6.92147	2010-08-26
Marocco	Rabat-Sale-Zemmour-Zaer	33.8989	-6.95435	2010-08-23
Marocco	Tadla-Azilal	32.2532	-6.96664	2010-09-14
Marocco	Gharb-Chrarda-Beni Hssen	33.6938	-7.10901	2010-09-15
Marocco	Gharb-Chrarda-Beni Hssen	33.6226	-7.12601	2010-08-12
Marocco	Gharb-Chrarda-Beni Hssen	33.5008	-7.18437	2010-09-15
Marocco	Gharb-Chrarda-Beni Hssen	33.5008	-7.18437	2010-08-02
Marocco	Gharb-Chrarda-Beni Hssen	33.5792	-7.27295	2010-08-09
Marocco	Grand Casalanca	33.6818	-7.34436	2010-08-05
PORTUGAL	LISBOA	38.58	-8.69	2010-10-29
